# Supplementary material for: De Novo Transcriptome Sequencing and Profiling of Ovarian Development of Argas persicus Along the Trophogonic Cycle
Source: Genes (Basel). 2025 Sep 19;16(9):1107. doi: 10.3390/genes16091107 (PMC12469708; doi:10.3390/genes16091107)
Supplement: Supplementary file 1 [file genes-16-01107-s001.zip]

Archive with 1 entries (1 files):
- genes-3784535-supplementary.pdf
